# Supplementary material for: Genome-wide identification and gene expression analysis of the 14–3-3 gene family in potato (Solanum tuberosum L.)
Source: BMC Genomics. 2022 Dec 7;23:811. doi: 10.1186/s12864-022-09037-y (PMC9730632; doi:10.1186/s12864-022-09037-y)
Supplement: Supplementary file 1 — Additional file 1. Sequences of the primers use in this study. [file 12864_2022_9037_MOESM1_ESM.xlsx]

## Sheet: Sheet1
Additional file 1 Sequences of the primers used in this study
Primer name	Primer Sequence	Primer name	Primer Sequence
StGRF1-F	AGCAGATGTTGAGGAGCTGA	StGRF10-F	GCCGAGCGCTATGAAGAAAT
StGRF1-R	CATTTCCACGGCTTTCCTCC	StGRF10-R	TTGTAAGCGACGGAGAGGAG
StGRF5-F	ATTCTCCTGACCGTGCTTGT	StGRF12-F	GGAGCTCACCAACATTTGCA
StGRF5-R	TCTCATCAGCTCCATCATCCT	StGRF12-R	AGCTCTGCAACCTCCTTCTT
StGRF7-F	CTTGAAGAGGGAGGTGAGCA	StGRF13-F	TTGAGCAGAAGGAGGAAGGT
StGRF7-R	CTAGTTCTCTCCCTGGCGC	StGRF13-R	AAACACCTTCGATTCGCCAG
StGRF8-F	AGCAGGCATTTGATGAAGCT	StGRF14-F	GGAGCTCACCAACATTTGCA
StGRF8-R	ACGTACCTCCCTCTTCAAGA	StGRF14-R	AGCTCTGCAACCTCCTTCTT
EF-1α-F	GATGTTGTGCCAAAGGATGT
EF-1α-R	AACTTGTGGTCAATGCGAGA
