# Supplementary material for: Genome-wide identification and gene expression analysis of the 14–3-3 gene family in potato (Solanum tuberosum L.)
Source: BMC Genomics. 2022 Dec 7;23:811. doi: 10.1186/s12864-022-09037-y (PMC9730632; doi:10.1186/s12864-022-09037-y)
Supplement: Supplementary file 2 — Additional file 2. The similarities among StGRF proteins of potato. [file 12864_2022_9037_MOESM2_ESM.xlsx]

## Sheet: Sheet1
Additional file 2 The similarities among StGRF proteins of potato
Gene ID	StGRF1	StGRF2	StGRF3	StGRF4	StGRF5	StGRF6	StGRF7	StGRF8	StGRF9	StGRF10	StGRF11	StGRF12	StGRF13	StGRF14	StGRF15	StGRF16	StGRF17	StGRF18
StGRF1	1
StGRF2	0.9195	1
StGRF3	0.8613	0.9119	1
StGRF4	0.6092	0.6293	0.6245	1
StGRF5	0.8238	0.8308	0.8053	0.7965	1
StGRF6	0.6705	0.6692	0.6641	0.7965	0.7891	1
StGRF7	0.6705	0.6911	0.6743	0.6491	0.6797	0.69	1
StGRF8	0.659	0.6795	0.6705	0.6491	0.6797	0.69	0.9917	1
StGRF9	0.8289	0.8289	0.7925	0.8107	0.8538	0.8737	0.7185	0.7185	1
StGRF10	0.7004	0.6966	0.6803	0.686	0.6958	0.6957	0.6752	0.6752	0.7773	1
StGRF11	0.6406	0.6492	0.6625	0.7295	0.6763	0.6327	0.7331	0.7531	0.6381	0.5975	1
StGRF12	0.6818	0.6882	0.6692	0.6527	0.6856	0.703	0.8	0.8136	0.702	0.6624	0.7273	1
StGRF13	0.6894	0.6856	0.6729	0.6746	0.7115	0.7157	0.6737	0.6737	0.7881	0.8353	0.5927	0.6763	1
StGRF14	0.8365	0.8314	0.7909	0.7977	0.9382	0.9502	0.716	0.7172	0.8833	0.7368	0.6588	0.6763	0.7592	1
StGRF15	0.8314	0.8308	0.7939	0.7929	0.8721	0.8724	0.7059	0.7059	0.9173	0.7699	0.6406	0.7125	0.7857	0.8898	1
StGRF16	0.7893	0.8038	0.8015	0.7929	0.8359	0.8724	0.7106	0.7106	0.9407	0.7689	0.657	0.7222	0.789	0.9068	0.9294	1
StGRF17	0.6336	0.6322	0.6312	0.6213	0.645	0.6798	0.7638	0.7857	0.6694	0.6282	0.6824	0.8664	0.6432	0.664	0.6626	0.6752	1
StGRF18	0.6374	0.6322	0.6312	0.6213	0.6475	0.6798	0.7668	0.7683	0.6807	0.6282	0.6983	0.8664	0.6483	0.6735	0.6723	0.6752	0.9962	1
