# Supplementary material for: Genome-wide identification and gene expression analysis of the 14–3-3 gene family in potato (Solanum tuberosum L.)
Source: BMC Genomics. 2022 Dec 7;23:811. doi: 10.1186/s12864-022-09037-y (PMC9730632; doi:10.1186/s12864-022-09037-y)
Supplement: Supplementary file 3 — Additional file 3. FPKM value of 14-3-3 genes that were used in this study. [file 12864_2022_9037_MOESM3_ESM.xlsx]

## Sheet: Sheet1
Additional file 3 FPKM value of 14-3-3 genes that were used in this study.
gene ID	Leaves	Roots	Shoots	Callus	Tubers	Sepals	Stamens	Stolons	Flowers	Petioles	Petals	Carpels
StGRF1	124.86	408.492	179.175	248.175	209.72	240.25	169.328	284.525	145.893	172.89	189.067	204.228
StGRF2	20.6587	32.7799	48.5734	19.3414	8.01931	24.6893	21.1894	19.48	14.6086	11.7889	19.2248	14.6428
StGRF3	2.29479	4.34755	5.17167	1.20583	1.45971	3.61599	0.925137	2.12053	1.38744	0.617587	0	0.542152
StGRF4	0	0	0.503841	0	0	0	0	0	0	0	0	0
StGRF5	122.101	121.624	171.05	229.209	160.567	172.691	493.241	198.08	235.03	207.52	267.043	152.821
StGRF6	0.449893	2.73559	1.65624	1.37154	1.78784	2.55961	3.27831	3.59464	2.37781	1.30044	2.04633	2.25961
StGRF7	56.7423	70.9203	124.679	347.656	44.7519	146.598	251.967	103.474	218.422	188.072	313.595	160.046
StGRF8	0	1.09534	0.902701	7.21146	0	0	0.636405	0.879134	0.569945	0	5.09965	1.76799
StGRF9	98.5123	111.325	122.183	187.59	221.748	110.448	286.211	138.631	183.219	172.473	73.9713	90.2226
StGRF10	34.1106	216.238	197.636	371.378	184.074	252.529	119.224	278.005	162.261	172.306	204.994	395.815
StGRF11	0	0	0	0	0	0	14.743	0	25.1901	0	0	0
StGRF12	275.201	132.832	263.957	276.218	107.759	273.557	230.296	217.58	244.26	318.338	403.303	324.004
StGRF13	288.581	96.5567	231.974	224.509	122.913	264.789	249.898	287.769	189.804	346.095	314.012	181.778
StGRF14	10.0018	101.786	171.582	175.822	52.3345	59.9923	59.1613	80.3339	38.1402	52.0323	50.0691	38.3579
StGRF15	37.3916	57.2443	56.2696	97.1908	89.5263	48.5137	261.715	47.5243	168.977	33.3963	101.766	10.0227
StGRF16	0.331123	0	0.845649	4.48964	0.768575	2.67959	0	0.796488	0.417205	0.532615	0	0
StGRF17	17.0997	12.1795	14.837	55.0328	12.5218	19.0902	42.2811	32.6014	44.3421	57.7176	25.3067	19.1379
StGRF18	80.914	30.8968	65.8929	68.2697	16.7385	72.9858	67.3869	46.5094	62.6029	83.1233	132.762	73.8832
